# Supplementary material for: The RNA methyltransferase METTL16 enhances cholangiocarcinoma growth through PRDM15-mediated FGFR4 expression
Source: J Exp Clin Cancer Res. 2023 Oct 11;42:263. doi: 10.1186/s13046-023-02844-5 (PMC10566113; doi:10.1186/s13046-023-02844-5)
Supplement: Supplementary file 2 — Additional file 2: Table S1. Primers used in this study. [file 13046_2023_2844_MOESM2_ESM.xlsx]

## Sheet: Table S1
Table S1. Primers used in this study.
RT-qPCR primers
Primers	Sequences
NSD2	Forward: 5'-TGTGTGAGCTGCCATGCTTCCA-3'
	Reverse: 5'-TGAGCATCCTGCTGCCAGACAA-3'
SETD5	Forward: 5'-CCAAGAGACTAGAACTCAGCACC-3'
	Reverse: 5'-CTGCTCCATCAGATAGCGAGAC-3'
KMT2D	Forward: 5'-GGAATGGGTAGCTCTTTGGCGA-3'
	Reverse: 5'-TGCCGAATCAGCAGCTCTCGTA-3'
PRDM15	Forward: 5'-TGAAGATGGGAGCGAAGAGAT-3'
	Reverse: 5'-ACCTTGCCCTGCTTAACACAA-3'
FGFR4	Forward: 5'-CCATAGGGACCCCTCGAATAG-3'
	Reverse: 5'-CAGCGGAACTTGACGGTGT-3'
METTL16	Forward: 5'-CTCTGACGTGTACTCTCCTAAGG-3'
	Reverse: 5'-CTCTGACGTGTACTCTCCTAAGG-3'
YTHDF1 RIP-qPCR primers
PRDM15	Forward: 5'-ACTTGGAGATCAGACGACTGG-3'
	Reverse: 5'-TGGACTCAAAGGGACCGAACT-3'
PRDM15 ChIP-qPCR Primers
FGFR4 set 1	Forward: 5'-CTAAGCCTCCCAAAGTGCT-3'
	Reverse: 5'-CCAGCCTGGGCAACATA-3'
FGFR4 set 2	Forward: 5'-CTTGAGATTCAGGTGAGGGATG-3'
	Reverse: 5'-CCCACCTGGCTCATGTTT-3'
FGFR4 set 3	Forward: 5'-TGCCTGCGTAACAATGAGAA-3'
	Reverse: 5'-CCTGGGCAACAGGCTATG-3'
p300, CBP, H3k27ac, YY1 ChIP-qPCR primer
METTL16 set 1	Forward: 5'-CCAACCCACAGGCTTATATCTC-3'
	Reverse: 5'-AGACTTACCTCTCACACTCACT-3'
METTL16 set 2	Forward: 5'-CGCGAGGGTTTCTTCTTTCT-3'
	Reverse: 5'-GCCATCTAGCCTCGTGATTG-3'
