# Supplementary material for: The RNA methyltransferase METTL16 enhances cholangiocarcinoma growth through PRDM15-mediated FGFR4 expression
Source: J Exp Clin Cancer Res. 2023 Oct 11;42:263. doi: 10.1186/s13046-023-02844-5 (PMC10566113; doi:10.1186/s13046-023-02844-5)
Supplement: Supplementary file 3 — Additional file 3: Table S2. Overlapping genes identified by m6A-seq from METTL16 knockout and control CCLP1 and HuCCT1 cells. [file 13046_2023_2844_MOESM3_ESM.xlsx]

## Sheet: Table S2
Table S2. Overlapping genes identified by m6A-seq from METTL16 knockout and control CCLP1 and HuCCT1 cells.
	Log2fc (m6A)
	CCLP1	HuCCT1
CCL27	-4.51	-2.91
PLCE1	-4.19	-1.2
MMACHC	-3.45	-1.04
STS	-3	-0.747
RPS6KL1	-2.33	-2.89
NRDE2	-2.1	-1.74
WARS1	-1.79	-0.713
STX18-AS1	-1.78	-3.29
AMIGO3	-1.77	-1.41
DSN1	-1.73	-1.11
IGF1R	-1.64	-0.945
SPG7	-1.59	-0.951
ENAH	-1.56	-1.15
COX10	-1.54	-1.13
TUBGCP4	-1.54	-0.741
NSD2	-1.49	-0.957
CEP85L	-1.48	-1.2
NUDCD3	-1.47	-1.06
TBC1D10B	-1.46	-0.676
RHOQ	-1.39	-1.2
UBL7-AS1	-1.38	-0.759
RCCD1	-1.35	-2.26
UNC45A	-1.32	-1.59
QPCTL	-1.29	-1.14
ZNF526	-1.21	-1.83
ZFC3H1	-1.19	-1.38
CRYBG3	-1.19	-1.88
CD99L2	-1.12	-0.996
ZNF252P	-1.11	-0.951
EXT1	-1.11	-0.728
YLPM1	-1.08	-1.53
ZNF213-AS1	-1.06	-2.74
CLIP1	-1.04	-0.748
OTULIN	-1.03	-2.32
AL034347	-1.02	-2.38
RPL24P2	-1.01	-1.41
CUX1	-0.99	-1.06
CCDC15	-0.984	-1.24
PRDM15	-0.969	-1.13
ZNF225	-0.961	-1.29
DUSP18	-0.961	-1.49
CDK5RAP2	-0.944	-1.78
TBCD	-0.932	-2.75
BBS12	-0.92	-1.08
NIPBL-DT	-0.902	-0.671
RBM19	-0.895	-1.59
HDDC3	-0.869	-1.41
RARG	-0.863	-3.22
KMT2D	-0.851	-1.1
RRAGC	-0.848	-1.05
AKAP13	-0.846	-1.25
DSEL	-0.844	-1.07
SETD5	-0.836	-0.818
PHC1	-0.833	-0.699
ZBTB11	-0.822	-0.715
VPS39	-0.821	-0.688
HGSNAT	-0.808	-1.2
ADGRL2	-0.775	-0.912
TAF5L	-0.767	-0.878
ZBTB48	-0.762	-1.07
SLC9A3-AS1	-0.757	-1.6
ANKLE2	-0.747	-0.818
KLHL36	-0.724	-0.741
CCDC57	-0.708	-0.997
PCNX1	-0.707	-1.76
PNMA1	-0.701	-1.01
POLR3GL	-0.701	-1.02
SATB2	-0.695	-1.36
Y_RNA	-2.04	-0.816
AC092807	-2.28	-0.832
AC104695	-0.746	-1.46
AL158207	-1.17	-0.791
AL136295	-0.821	-1.1
AC106886	-0.698	-2.1
AC103681	-3.31	-2.88
AL162274	-1.22	-2.05
AP003068	-1.25	-0.975
Metazoa_SRP	-1.16	-1.36
AC093525	-5.58	-1.93
AL133517	-1.02	-1.62
