# Supplementary material for: The RNA methyltransferase METTL16 enhances cholangiocarcinoma growth through PRDM15-mediated FGFR4 expression
Source: J Exp Clin Cancer Res. 2023 Oct 11;42:263. doi: 10.1186/s13046-023-02844-5 (PMC10566113; doi:10.1186/s13046-023-02844-5)
Supplement: Supplementary file 4 — Additional file 4: Table S3. Overlapping genes identified from RNA-seq and TCGA database. [file 13046_2023_2844_MOESM4_ESM.xlsx]

## Sheet: Table S3
Table S3. Overlapping genes identified from RNA-seq and TCGA database.
CCDC168
FAM209A
ANKRD23
SPATA25
YPEL1
OR2B6
CFAP43
H2AZ1-DT
UPK3BL1
TMPRSS5
NIPSNAP3B
NPR1
FGFR4
ACVR1C
SAXO2
CYP2C18
TRPV3
H3C10
CCDC144CP
